# Supplementary material for: Economic burden of smoking-attributable diseases in China: A systematic review
Source: Tob Induc Dis. 2020 May 12;18:42. doi: 10.18332/tid/120102 (PMC7263360; doi:10.18332/tid/120102)
Supplement: Supplementary file 1 [file TID-18-42-s1.mht]

MIME-Version: 1.0
X-Document-Type: Worksheet
Content-Location: file:///C:/7484B1E5/Shietal(334)Supplementaryfile.htm
Content-Transfer-Encoding: quoted-printable
Content-Type: text/html; charset="windows-1253"

<html xmlns:o=3D"urn:schemas-microsoft-com:office:office"
xmlns:x=3D"urn:schemas-microsoft-com:office:excel"
xmlns=3D"http://www.w3.org/TR/REC-html40">

<head>
<meta http-equiv=3DContent-Type content=3D"text/html; charset=3Dwindows-125=
3">
<meta name=3DProgId content=3DExcel.Sheet>
<meta name=3DGenerator content=3D"Microsoft Excel 12">
<link rel=3DFile-List href=3D"Shietal(334)Supplementaryfile.files/filelist.=
xml">
<style id=3D"Shi et al (334) Supplementary file_14859_Styles">
<!--table
	{mso-displayed-decimal-separator:"\,";
	mso-displayed-thousand-separator:"\.";}
.xl1514859
	{padding-top:1px;
	padding-right:1px;
	padding-left:1px;
	mso-ignore:padding;
	color:black;
	font-size:10.0pt;
	font-weight:400;
	font-style:normal;
	text-decoration:none;
	font-family:Arial, sans-serif;
	mso-font-charset:0;
	mso-number-format:General;
	text-align:general;
	vertical-align:bottom;
	mso-background-source:auto;
	mso-pattern:auto;
	white-space:nowrap;}
.xl6814859
	{padding-top:1px;
	padding-right:1px;
	padding-left:1px;
	mso-ignore:padding;
	color:black;
	font-size:10.0pt;
	font-weight:400;
	font-style:normal;
	text-decoration:none;
	font-family:Arial, sans-serif;
	mso-font-charset:0;
	mso-number-format:General;
	text-align:right;
	vertical-align:bottom;
	mso-background-source:auto;
	mso-pattern:auto;
	white-space:nowrap;}
-->
</style>
</head>

<body>
<!--[if !excel]>&nbsp;&nbsp;<![endif]-->
<!--Ïé áêüëïõèåò ðëçñïöïñßåò Ý÷ïõí äçìéïõñãçèåß áðü ôïí &quot;Ïäçãü äçìïóßå=
õóçò
óôï Web&quot; ôïõ Microsoft Office Excel.-->
<!--ÅÜí ôï ßäéï óôïé÷åßï äçìïóéåõôåß îáíÜ áðü ôï Excel, üëåò ïé ðëçñïöïñßåò
ìåôáîý ôùí åôéêåôþí DIV èá áíôéêáôáóôáèïýí.-->
<!----------------------------->
<!--ÁÑ×Ç ÅÎÏÄÏÕ ÔÏÕ ÏÄÇÃÏÕ ÄÇÌÏÓÉÅÕÓÇÓ ÓÔÏ WEB ÔÏÕ EXCEL -->
<!----------------------------->

<div id=3D"Shi et al (334) Supplementary file_14859" align=3Dcenter
x:publishsource=3D"Excel">

<table border=3D0 cellpadding=3D0 cellspacing=3D0 width=3D1106 style=3D'bor=
der-collapse:
 collapse;table-layout:fixed;width:826pt'>
 <col width=3D63 style=3D'width:47pt'>
 <col width=3D224 style=3D'mso-width-source:userset;mso-width-alt:7964;widt=
h:168pt'>
 <col width=3D63 span=3D5 style=3D'width:47pt'>
 <col width=3D63 style=3D'width:47pt'>
 <col width=3D63 span=3D6 style=3D'width:47pt'>
 <col class=3Dxl6814859 width=3D63 style=3D'width:47pt'>
 <tr height=3D18 style=3D'height:13.2pt'>
  <td height=3D18 class=3Dxl1514859 width=3D63 style=3D'height:13.2pt;width=
:47pt'></td>
  <td class=3Dxl1514859 colspan=3D10 width=3D791 style=3D'width:591pt'>PRIS=
MA-P
  (Preferred Reporting Items for Systematic review and Meta-Analysis Protoc=
ols)
  2015 checklist: recommended items to</td>
  <td class=3Dxl1514859 width=3D63 style=3D'width:47pt'></td>
  <td class=3Dxl1514859 width=3D63 style=3D'width:47pt'></td>
  <td class=3Dxl1514859 width=3D63 style=3D'width:47pt'></td>
  <td class=3Dxl6814859 width=3D63 style=3D'width:47pt'></td>
 </tr>
 <tr height=3D18 style=3D'height:13.2pt'>
  <td height=3D18 class=3Dxl1514859 style=3D'height:13.2pt'></td>
  <td class=3Dxl1514859 colspan=3D2>address in a systematic review protocol=
*</td>
  <td class=3Dxl1514859></td>
  <td class=3Dxl1514859></td>
  <td class=3Dxl1514859></td>
  <td class=3Dxl1514859></td>
  <td class=3Dxl1514859></td>
  <td class=3Dxl1514859></td>
  <td class=3Dxl1514859></td>
  <td class=3Dxl1514859></td>
  <td class=3Dxl1514859></td>
  <td class=3Dxl1514859></td>
  <td class=3Dxl1514859></td>
  <td class=3Dxl6814859></td>
 </tr>
 <tr height=3D18 style=3D'height:13.2pt'>
  <td height=3D18 class=3Dxl1514859 style=3D'height:13.2pt'></td>
  <td class=3Dxl1514859>Section and topic</td>
  <td class=3Dxl1514859>Item No</td>
  <td class=3Dxl1514859 colspan=3D2>Checklist item</td>
  <td class=3Dxl1514859></td>
  <td class=3Dxl1514859></td>
  <td class=3Dxl1514859></td>
  <td class=3Dxl1514859></td>
  <td class=3Dxl1514859></td>
  <td class=3Dxl1514859></td>
  <td class=3Dxl1514859></td>
  <td class=3Dxl1514859></td>
  <td class=3Dxl1514859></td>
  <td class=3Dxl6814859>reported on page #</td>
 </tr>
 <tr height=3D18 style=3D'height:13.2pt'>
  <td height=3D18 class=3Dxl1514859 style=3D'height:13.2pt'></td>
  <td class=3Dxl1514859>ADMINISTRATIVE INFORMATION</td>
  <td class=3Dxl1514859></td>
  <td class=3Dxl1514859></td>
  <td class=3Dxl1514859></td>
  <td class=3Dxl1514859></td>
  <td class=3Dxl1514859></td>
  <td class=3Dxl1514859></td>
  <td class=3Dxl1514859></td>
  <td class=3Dxl1514859></td>
  <td class=3Dxl1514859></td>
  <td class=3Dxl1514859></td>
  <td class=3Dxl1514859></td>
  <td class=3Dxl1514859></td>
  <td class=3Dxl6814859></td>
 </tr>
 <tr height=3D18 style=3D'height:13.2pt'>
  <td height=3D18 class=3Dxl1514859 style=3D'height:13.2pt'></td>
  <td class=3Dxl1514859>Title:</td>
  <td class=3Dxl1514859></td>
  <td class=3Dxl1514859></td>
  <td class=3Dxl1514859></td>
  <td class=3Dxl1514859></td>
  <td class=3Dxl1514859></td>
  <td class=3Dxl1514859></td>
  <td class=3Dxl1514859></td>
  <td class=3Dxl1514859></td>
  <td class=3Dxl1514859></td>
  <td class=3Dxl1514859></td>
  <td class=3Dxl1514859></td>
  <td class=3Dxl1514859></td>
  <td class=3Dxl6814859></td>
 </tr>
 <tr height=3D18 style=3D'height:13.2pt'>
  <td height=3D18 class=3Dxl1514859 style=3D'height:13.2pt'></td>
  <td class=3Dxl1514859>Identification</td>
  <td class=3Dxl1514859>1a</td>
  <td class=3Dxl1514859 colspan=3D6>Identify the report as a protocol of a
  systematic review</td>
  <td class=3Dxl1514859></td>
  <td class=3Dxl1514859></td>
  <td class=3Dxl1514859></td>
  <td class=3Dxl1514859></td>
  <td class=3Dxl1514859></td>
  <td class=3Dxl6814859>1</td>
 </tr>
 <tr height=3D18 style=3D'height:13.2pt'>
  <td height=3D18 class=3Dxl1514859 style=3D'height:13.2pt'></td>
  <td class=3Dxl1514859>Update</td>
  <td class=3Dxl1514859>1b</td>
  <td class=3Dxl1514859 colspan=3D8>If the protocol is for an update of a p=
revious
  systematic review, identify as such</td>
  <td class=3Dxl1514859></td>
  <td class=3Dxl1514859></td>
  <td class=3Dxl1514859></td>
  <td class=3Dxl6814859>N/A</td>
 </tr>
 <tr height=3D18 style=3D'height:13.2pt'>
  <td height=3D18 class=3Dxl1514859 style=3D'height:13.2pt'></td>
  <td class=3Dxl1514859>Registration</td>
  <td class=3Dxl1514859>2</td>
  <td class=3Dxl1514859 colspan=3D9>If registered, provide the name of the =
registry
  (such as PROSPERO) and registration number</td>
  <td class=3Dxl1514859></td>
  <td class=3Dxl1514859></td>
  <td class=3Dxl6814859>N/A</td>
 </tr>
 <tr height=3D18 style=3D'height:13.2pt'>
  <td height=3D18 class=3Dxl1514859 style=3D'height:13.2pt'></td>
  <td class=3Dxl1514859>Authors:</td>
  <td class=3Dxl1514859></td>
  <td class=3Dxl1514859></td>
  <td class=3Dxl1514859></td>
  <td class=3Dxl1514859></td>
  <td class=3Dxl1514859></td>
  <td class=3Dxl1514859></td>
  <td class=3Dxl1514859></td>
  <td class=3Dxl1514859></td>
  <td class=3Dxl1514859></td>
  <td class=3Dxl1514859></td>
  <td class=3Dxl1514859></td>
  <td class=3Dxl1514859></td>
  <td class=3Dxl6814859></td>
 </tr>
 <tr height=3D18 style=3D'height:13.2pt'>
  <td height=3D18 class=3Dxl1514859 style=3D'height:13.2pt'></td>
  <td class=3Dxl1514859>Contact</td>
  <td class=3Dxl1514859>3a</td>
  <td class=3Dxl1514859 colspan=3D11>Provide name, institutional affiliatio=
n,
  e-mail address of all protocol authors; provide physical mailing address =
of</td>
  <td class=3Dxl6814859>&#10003;</td>
 </tr>
 <tr height=3D18 style=3D'height:13.2pt'>
  <td height=3D18 class=3Dxl1514859 style=3D'height:13.2pt'></td>
  <td class=3Dxl1514859></td>
  <td class=3Dxl1514859 colspan=3D3>corresponding author</td>
  <td class=3Dxl1514859></td>
  <td class=3Dxl1514859></td>
  <td class=3Dxl1514859></td>
  <td class=3Dxl1514859></td>
  <td class=3Dxl1514859></td>
  <td class=3Dxl1514859></td>
  <td class=3Dxl1514859></td>
  <td class=3Dxl1514859></td>
  <td class=3Dxl1514859></td>
  <td class=3Dxl6814859></td>
 </tr>
 <tr height=3D18 style=3D'height:13.2pt'>
  <td height=3D18 class=3Dxl1514859 style=3D'height:13.2pt'></td>
  <td class=3Dxl1514859>Contributions</td>
  <td class=3Dxl1514859>3b</td>
  <td class=3Dxl1514859 colspan=3D8>Describe contributions of protocol auth=
ors and
  identify the guarantor of the review</td>
  <td class=3Dxl1514859></td>
  <td class=3Dxl1514859></td>
  <td class=3Dxl1514859></td>
  <td class=3Dxl6814859>&#10003;</td>
 </tr>
 <tr height=3D18 style=3D'height:13.2pt'>
  <td height=3D18 class=3Dxl1514859 style=3D'height:13.2pt'></td>
  <td class=3Dxl1514859>Amendments</td>
  <td class=3Dxl1514859>4</td>
  <td class=3Dxl1514859 colspan=3D11>If the protocol represents an amendmen=
t of a
  previously completed or published protocol, identify as such and list cha=
n<span
  style=3D'display:none'>ges;</span></td>
  <td class=3Dxl6814859>N/A</td>
 </tr>
 <tr height=3D18 style=3D'height:13.2pt'>
  <td height=3D18 class=3Dxl1514859 style=3D'height:13.2pt'></td>
  <td class=3Dxl1514859></td>
  <td class=3Dxl1514859 colspan=3D7>otherwise, state plan for documenting i=
mportant
  protocol amendments</td>
  <td class=3Dxl1514859></td>
  <td class=3Dxl1514859></td>
  <td class=3Dxl1514859></td>
  <td class=3Dxl1514859></td>
  <td class=3Dxl1514859></td>
  <td class=3Dxl6814859></td>
 </tr>
 <tr height=3D18 style=3D'height:13.2pt'>
  <td height=3D18 class=3Dxl1514859 style=3D'height:13.2pt'></td>
  <td class=3Dxl1514859>Support:</td>
  <td class=3Dxl1514859></td>
  <td class=3Dxl1514859></td>
  <td class=3Dxl1514859></td>
  <td class=3Dxl1514859></td>
  <td class=3Dxl1514859></td>
  <td class=3Dxl1514859></td>
  <td class=3Dxl1514859></td>
  <td class=3Dxl1514859></td>
  <td class=3Dxl1514859></td>
  <td class=3Dxl1514859></td>
  <td class=3Dxl1514859></td>
  <td class=3Dxl1514859></td>
  <td class=3Dxl6814859></td>
 </tr>
 <tr height=3D18 style=3D'height:13.2pt'>
  <td height=3D18 class=3Dxl1514859 style=3D'height:13.2pt'></td>
  <td class=3Dxl1514859>Sources</td>
  <td class=3Dxl1514859>5a</td>
  <td class=3Dxl1514859 colspan=3D6>Indicate sources of financial or other =
support
  for the review</td>
  <td class=3Dxl1514859></td>
  <td class=3Dxl1514859></td>
  <td class=3Dxl1514859></td>
  <td class=3Dxl1514859></td>
  <td class=3Dxl1514859></td>
  <td class=3Dxl6814859>10</td>
 </tr>
 <tr height=3D18 style=3D'height:13.2pt'>
  <td height=3D18 class=3Dxl1514859 style=3D'height:13.2pt'></td>
  <td class=3Dxl1514859>Sponsor</td>
  <td class=3Dxl1514859>5b</td>
  <td class=3Dxl1514859 colspan=3D5>Provide name for the review funder and/=
or
  sponsor</td>
  <td class=3Dxl1514859></td>
  <td class=3Dxl1514859></td>
  <td class=3Dxl1514859></td>
  <td class=3Dxl1514859></td>
  <td class=3Dxl1514859></td>
  <td class=3Dxl1514859></td>
  <td class=3Dxl6814859>10</td>
 </tr>
 <tr height=3D18 style=3D'height:13.2pt'>
  <td height=3D18 class=3Dxl1514859 style=3D'height:13.2pt'></td>
  <td class=3Dxl1514859>Role of sponsor or funder</td>
  <td class=3Dxl1514859>5c</td>
  <td class=3Dxl1514859 colspan=3D9>Describe roles of funder(s), sponsor(s)=
, and/or
  institution(s), if any, in developing the protocol</td>
  <td class=3Dxl1514859></td>
  <td class=3Dxl1514859></td>
  <td class=3Dxl6814859></td>
 </tr>
 <tr height=3D18 style=3D'height:13.2pt'>
  <td height=3D18 class=3Dxl1514859 style=3D'height:13.2pt'></td>
  <td class=3Dxl1514859>INTRODUCTION</td>
  <td class=3Dxl1514859></td>
  <td class=3Dxl1514859></td>
  <td class=3Dxl1514859></td>
  <td class=3Dxl1514859></td>
  <td class=3Dxl1514859></td>
  <td class=3Dxl1514859></td>
  <td class=3Dxl1514859></td>
  <td class=3Dxl1514859></td>
  <td class=3Dxl1514859></td>
  <td class=3Dxl1514859></td>
  <td class=3Dxl1514859></td>
  <td class=3Dxl1514859></td>
  <td class=3Dxl6814859></td>
 </tr>
 <tr height=3D18 style=3D'height:13.2pt'>
  <td height=3D18 class=3Dxl1514859 style=3D'height:13.2pt'></td>
  <td class=3Dxl1514859>Rationale</td>
  <td class=3Dxl1514859>6</td>
  <td class=3Dxl1514859 colspan=3D8>Describe the rationale for the review i=
n the
  context of what is already known</td>
  <td class=3Dxl1514859></td>
  <td class=3Dxl1514859></td>
  <td class=3Dxl1514859></td>
  <td class=3Dxl6814859>1</td>
 </tr>
 <tr height=3D18 style=3D'height:13.2pt'>
  <td height=3D18 class=3Dxl1514859 style=3D'height:13.2pt'></td>
  <td class=3Dxl1514859>Objectives</td>
  <td class=3Dxl1514859>7</td>
  <td class=3Dxl1514859 colspan=3D11>Provide an explicit statement of the
  question(s) the review will address with reference to participants,
  interventions,</td>
  <td class=3Dxl6814859>1</td>
 </tr>
 <tr height=3D18 style=3D'height:13.2pt'>
  <td height=3D18 class=3Dxl1514859 style=3D'height:13.2pt'></td>
  <td class=3Dxl1514859></td>
  <td class=3Dxl1514859 colspan=3D4>comparators, and outcomes (PICO)</td>
  <td class=3Dxl1514859></td>
  <td class=3Dxl1514859></td>
  <td class=3Dxl1514859></td>
  <td class=3Dxl1514859></td>
  <td class=3Dxl1514859></td>
  <td class=3Dxl1514859></td>
  <td class=3Dxl1514859></td>
  <td class=3Dxl1514859></td>
  <td class=3Dxl6814859></td>
 </tr>
 <tr height=3D18 style=3D'height:13.2pt'>
  <td height=3D18 class=3Dxl1514859 style=3D'height:13.2pt'></td>
  <td class=3Dxl1514859>METHODS</td>
  <td class=3Dxl1514859></td>
  <td class=3Dxl1514859></td>
  <td class=3Dxl1514859></td>
  <td class=3Dxl1514859></td>
  <td class=3Dxl1514859></td>
  <td class=3Dxl1514859></td>
  <td class=3Dxl1514859></td>
  <td class=3Dxl1514859></td>
  <td class=3Dxl1514859></td>
  <td class=3Dxl1514859></td>
  <td class=3Dxl1514859></td>
  <td class=3Dxl1514859></td>
  <td class=3Dxl6814859></td>
 </tr>
 <tr height=3D18 style=3D'height:13.2pt'>
  <td height=3D18 class=3Dxl1514859 style=3D'height:13.2pt'></td>
  <td class=3Dxl1514859>Eligibility criteria</td>
  <td class=3Dxl1514859>8</td>
  <td class=3Dxl1514859 colspan=3D11>Specify the study characteristics (suc=
h as
  PICO, study design, setting, time frame) and report characteristics (such=
 as<span
  style=3D'display:none'> years</span></td>
  <td class=3Dxl6814859>2</td>
 </tr>
 <tr height=3D18 style=3D'height:13.2pt'>
  <td height=3D18 class=3Dxl1514859 style=3D'height:13.2pt'></td>
  <td class=3Dxl1514859></td>
  <td class=3Dxl1514859 colspan=3D9>considered, language, publication statu=
s) to be
  used as criteria for eligibility for the review</td>
  <td class=3Dxl1514859></td>
  <td class=3Dxl1514859></td>
  <td class=3Dxl1514859></td>
  <td class=3Dxl6814859></td>
 </tr>
 <tr height=3D18 style=3D'height:13.2pt'>
  <td height=3D18 class=3Dxl1514859 style=3D'height:13.2pt'></td>
  <td class=3Dxl1514859>Information sources</td>
  <td class=3Dxl1514859>9</td>
  <td class=3Dxl1514859 colspan=3D11>Describe all intended information sour=
ces
  (such as electronic databases, contact with study authors, trial register=
s or
  ot<span style=3D'display:none'>her</span></td>
  <td class=3Dxl6814859>2</td>
 </tr>
 <tr height=3D18 style=3D'height:13.2pt'>
  <td height=3D18 class=3Dxl1514859 style=3D'height:13.2pt'></td>
  <td class=3Dxl1514859></td>
  <td class=3Dxl1514859 colspan=3D6>grey literature sources) with planned d=
ates of
  coverage</td>
  <td class=3Dxl1514859></td>
  <td class=3Dxl1514859></td>
  <td class=3Dxl1514859></td>
  <td class=3Dxl1514859></td>
  <td class=3Dxl1514859></td>
  <td class=3Dxl1514859></td>
  <td class=3Dxl6814859></td>
 </tr>
 <tr height=3D18 style=3D'height:13.2pt'>
  <td height=3D18 class=3Dxl1514859 style=3D'height:13.2pt'></td>
  <td class=3Dxl1514859>Search strategy</td>
  <td class=3Dxl1514859>10</td>
  <td class=3Dxl1514859 colspan=3D11>Present draft of search strategy to be=
 used
  for at least one electronic database, including planned limits, such that=
 it
  co<span style=3D'display:none'>uld be</span></td>
  <td class=3Dxl6814859>1</td>
 </tr>
 <tr height=3D18 style=3D'height:13.2pt'>
  <td height=3D18 class=3Dxl1514859 style=3D'height:13.2pt'></td>
  <td class=3Dxl1514859></td>
  <td class=3Dxl1514859></td>
  <td class=3Dxl1514859>repeated</td>
  <td class=3Dxl1514859></td>
  <td class=3Dxl1514859></td>
  <td class=3Dxl1514859></td>
  <td class=3Dxl1514859></td>
  <td class=3Dxl1514859></td>
  <td class=3Dxl1514859></td>
  <td class=3Dxl1514859></td>
  <td class=3Dxl1514859></td>
  <td class=3Dxl1514859></td>
  <td class=3Dxl1514859></td>
  <td class=3Dxl6814859></td>
 </tr>
 <tr height=3D18 style=3D'height:13.2pt'>
  <td height=3D18 class=3Dxl1514859 style=3D'height:13.2pt'></td>
  <td class=3Dxl1514859>Study records:</td>
  <td class=3Dxl1514859></td>
  <td class=3Dxl1514859></td>
  <td class=3Dxl1514859></td>
  <td class=3Dxl1514859></td>
  <td class=3Dxl1514859></td>
  <td class=3Dxl1514859></td>
  <td class=3Dxl1514859></td>
  <td class=3Dxl1514859></td>
  <td class=3Dxl1514859></td>
  <td class=3Dxl1514859></td>
  <td class=3Dxl1514859></td>
  <td class=3Dxl1514859></td>
  <td class=3Dxl6814859></td>
 </tr>
 <tr height=3D18 style=3D'height:13.2pt'>
  <td height=3D18 class=3Dxl1514859 style=3D'height:13.2pt'></td>
  <td class=3Dxl1514859>Data management</td>
  <td class=3Dxl1514859>11a</td>
  <td class=3Dxl1514859 colspan=3D9>Describe the mechanism(s) that will be =
used to
  manage records and data throughout the review</td>
  <td class=3Dxl1514859></td>
  <td class=3Dxl1514859></td>
  <td class=3Dxl6814859>3</td>
 </tr>
 <tr height=3D18 style=3D'height:13.2pt'>
  <td height=3D18 class=3Dxl1514859 style=3D'height:13.2pt'></td>
  <td class=3Dxl1514859>Selection process</td>
  <td class=3Dxl1514859>11b</td>
  <td class=3Dxl1514859 colspan=3D11>State the process that will be used for
  selecting studies (such as two independent reviewers) through each phase =
of
  the</td>
  <td class=3Dxl6814859>2</td>
 </tr>
 <tr height=3D18 style=3D'height:13.2pt'>
  <td height=3D18 class=3Dxl1514859 style=3D'height:13.2pt'></td>
  <td class=3Dxl1514859></td>
  <td class=3Dxl1514859 colspan=3D7>review (that is, screening, eligibility=
 and
  inclusion in meta-analysis)</td>
  <td class=3Dxl1514859></td>
  <td class=3Dxl1514859></td>
  <td class=3Dxl1514859></td>
  <td class=3Dxl1514859></td>
  <td class=3Dxl1514859></td>
  <td class=3Dxl6814859></td>
 </tr>
 <tr height=3D18 style=3D'height:13.2pt'>
  <td height=3D18 class=3Dxl1514859 style=3D'height:13.2pt'></td>
  <td class=3Dxl1514859>Data collection process</td>
  <td class=3Dxl1514859>11c</td>
  <td class=3Dxl1514859 colspan=3D11>Describe planned method of extracting =
data
  from reports (such as piloting forms, done independently, in duplicate), =
any</td>
  <td class=3Dxl6814859>3</td>
 </tr>
 <tr height=3D18 style=3D'height:13.2pt'>
  <td height=3D18 class=3Dxl1514859 style=3D'height:13.2pt'></td>
  <td class=3Dxl1514859></td>
  <td class=3Dxl1514859 colspan=3D6>processes for obtaining and confirming =
data
  from investigators</td>
  <td class=3Dxl1514859></td>
  <td class=3Dxl1514859></td>
  <td class=3Dxl1514859></td>
  <td class=3Dxl1514859></td>
  <td class=3Dxl1514859></td>
  <td class=3Dxl1514859></td>
  <td class=3Dxl6814859></td>
 </tr>
 <tr height=3D18 style=3D'height:13.2pt'>
  <td height=3D18 class=3Dxl1514859 style=3D'height:13.2pt'></td>
  <td class=3Dxl1514859>Data items</td>
  <td class=3Dxl1514859>12</td>
  <td class=3Dxl1514859 colspan=3D11>List and define all variables for whic=
h data
  will be sought (such as PICO items, funding sources), any pre-planned dat=
a</td>
  <td class=3Dxl6814859>3</td>
 </tr>
 <tr height=3D18 style=3D'height:13.2pt'>
  <td height=3D18 class=3Dxl1514859 style=3D'height:13.2pt'></td>
  <td class=3Dxl1514859></td>
  <td class=3Dxl1514859 colspan=3D3>assumptions and simplifications</td>
  <td class=3Dxl1514859></td>
  <td class=3Dxl1514859></td>
  <td class=3Dxl1514859></td>
  <td class=3Dxl1514859></td>
  <td class=3Dxl1514859></td>
  <td class=3Dxl1514859></td>
  <td class=3Dxl1514859></td>
  <td class=3Dxl1514859></td>
  <td class=3Dxl1514859></td>
  <td class=3Dxl6814859></td>
 </tr>
 <tr height=3D18 style=3D'height:13.2pt'>
  <td height=3D18 class=3Dxl1514859 style=3D'height:13.2pt'></td>
  <td class=3Dxl1514859>Outcomes and prioritization</td>
  <td class=3Dxl1514859>13</td>
  <td class=3Dxl1514859 colspan=3D11>List and define all outcomes for which=
 data
  will be sought, including prioritization of main and additional outcomes,
  with</td>
  <td class=3Dxl6814859>4</td>
 </tr>
 <tr height=3D18 style=3D'height:13.2pt'>
  <td height=3D18 class=3Dxl1514859 style=3D'height:13.2pt'></td>
  <td class=3Dxl1514859></td>
  <td class=3Dxl1514859></td>
  <td class=3Dxl1514859>rationale</td>
  <td class=3Dxl1514859></td>
  <td class=3Dxl1514859></td>
  <td class=3Dxl1514859></td>
  <td class=3Dxl1514859></td>
  <td class=3Dxl1514859></td>
  <td class=3Dxl1514859></td>
  <td class=3Dxl1514859></td>
  <td class=3Dxl1514859></td>
  <td class=3Dxl1514859></td>
  <td class=3Dxl1514859></td>
  <td class=3Dxl6814859></td>
 </tr>
 <tr height=3D18 style=3D'height:13.2pt'>
  <td height=3D18 class=3Dxl1514859 style=3D'height:13.2pt'></td>
  <td class=3Dxl1514859>Risk of bias in individual studies</td>
  <td class=3Dxl1514859>14</td>
  <td class=3Dxl1514859 colspan=3D11>Describe anticipated methods for asses=
sing
  risk of bias of individual studies, including whether this will be done at
  the</td>
  <td class=3Dxl6814859>7</td>
 </tr>
 <tr height=3D18 style=3D'height:13.2pt'>
  <td height=3D18 class=3Dxl1514859 style=3D'height:13.2pt'></td>
  <td class=3Dxl1514859></td>
  <td class=3Dxl1514859 colspan=3D9>outcome or study level, or both; state =
how this
  information will be used in data synthesis</td>
  <td class=3Dxl1514859></td>
  <td class=3Dxl1514859></td>
  <td class=3Dxl1514859></td>
  <td class=3Dxl6814859></td>
 </tr>
 <tr height=3D18 style=3D'height:13.2pt'>
  <td height=3D18 class=3Dxl1514859 style=3D'height:13.2pt'></td>
  <td class=3Dxl1514859>Data synthesis</td>
  <td class=3Dxl1514859>15a</td>
  <td class=3Dxl1514859 colspan=3D7>Describe criteria under which study dat=
a will
  be quantitatively synthesised</td>
  <td class=3Dxl1514859></td>
  <td class=3Dxl1514859></td>
  <td class=3Dxl1514859></td>
  <td class=3Dxl1514859></td>
  <td class=3Dxl6814859>3</td>
 </tr>
 <tr height=3D18 style=3D'height:13.2pt'>
  <td height=3D18 class=3Dxl1514859 style=3D'height:13.2pt'></td>
  <td class=3Dxl1514859>15b</td>
  <td class=3Dxl1514859></td>
  <td class=3Dxl1514859 colspan=3D11>If data are appropriate for quantitati=
ve
  synthesis, describe planned summary measures, methods of handling data an=
d</td>
  <td class=3Dxl6814859>3</td>
 </tr>
 <tr height=3D18 style=3D'height:13.2pt'>
  <td height=3D18 class=3Dxl1514859 style=3D'height:13.2pt'></td>
  <td class=3Dxl1514859></td>
  <td class=3Dxl1514859 colspan=3D11>methods of combining data from studies,
  including any planned exploration of consistency (such as I2, Kendall’s ô=
)</td>
  <td class=3Dxl1514859></td>
  <td class=3Dxl6814859></td>
 </tr>
 <tr height=3D18 style=3D'height:13.2pt'>
  <td height=3D18 class=3Dxl1514859 style=3D'height:13.2pt'></td>
  <td class=3Dxl1514859>15c</td>
  <td class=3Dxl1514859></td>
  <td class=3Dxl1514859 colspan=3D10>Describe any proposed additional analy=
ses
  (such as sensitivity or subgroup analyses, meta-regression)</td>
  <td class=3Dxl1514859></td>
  <td class=3Dxl6814859>N/A</td>
 </tr>
 <tr height=3D18 style=3D'height:13.2pt'>
  <td height=3D18 class=3Dxl1514859 style=3D'height:13.2pt'></td>
  <td class=3Dxl1514859>15d</td>
  <td class=3Dxl1514859></td>
  <td class=3Dxl1514859 colspan=3D8>If quantitative synthesis is not approp=
riate,
  describe the type of summary planned</td>
  <td class=3Dxl1514859></td>
  <td class=3Dxl1514859></td>
  <td class=3Dxl1514859></td>
  <td class=3Dxl6814859>N/A</td>
 </tr>
 <tr height=3D18 style=3D'height:13.2pt'>
  <td height=3D18 class=3Dxl1514859 style=3D'height:13.2pt'></td>
  <td class=3Dxl1514859>Meta-bias(es)</td>
  <td class=3Dxl1514859>16</td>
  <td class=3Dxl1514859 colspan=3D11>Specify any planned assessment of
  meta-bias(es) (such as publication bias across studies, selective reporti=
ng
  within st<span style=3D'display:none'>udies)</span></td>
  <td class=3Dxl6814859>7</td>
 </tr>
 <tr height=3D18 style=3D'height:13.2pt'>
  <td height=3D18 class=3Dxl1514859 style=3D'height:13.2pt'></td>
  <td class=3Dxl1514859>Confidence in cumulative evidence</td>
  <td class=3Dxl1514859>17</td>
  <td class=3Dxl1514859 colspan=3D8>Describe how the strength of the body of
  evidence will be assessed (such as GRADE)</td>
  <td class=3Dxl1514859></td>
  <td class=3Dxl1514859></td>
  <td class=3Dxl1514859></td>
  <td class=3Dxl6814859>6</td>
 </tr>
 <tr height=3D18 style=3D'height:13.2pt'>
  <td height=3D18 class=3Dxl1514859 style=3D'height:13.2pt'></td>
  <td class=3Dxl1514859 colspan=3D12>* It is strongly recommended that this
  checklist be read in conjunction with the PRISMA-P Explanation and
  Elaboration (cite when available) for important</td>
  <td class=3Dxl1514859></td>
  <td class=3Dxl6814859></td>
 </tr>
 <tr height=3D18 style=3D'height:13.2pt'>
  <td height=3D18 class=3Dxl1514859 style=3D'height:13.2pt'></td>
  <td class=3Dxl1514859 colspan=3D12>clarification on the items. Amendments=
 to a
  review protocol should be tracked and dated. The copyright for PRISMA-P
  (including checklist) is held by the</td>
  <td class=3Dxl1514859></td>
  <td class=3Dxl6814859></td>
 </tr>
 <tr height=3D18 style=3D'height:13.2pt'>
  <td height=3D18 class=3Dxl1514859 style=3D'height:13.2pt'></td>
  <td class=3Dxl1514859 colspan=3D6>PRISMA-P Group and is distributed under=
 a
  Creative Commons Attribution Licence 4.0.</td>
  <td class=3Dxl1514859></td>
  <td class=3Dxl1514859></td>
  <td class=3Dxl1514859></td>
  <td class=3Dxl1514859></td>
  <td class=3Dxl1514859></td>
  <td class=3Dxl1514859></td>
  <td class=3Dxl1514859></td>
  <td class=3Dxl6814859></td>
 </tr>
 <tr height=3D18 style=3D'height:13.2pt'>
  <td height=3D18 class=3Dxl1514859 style=3D'height:13.2pt'></td>
  <td class=3Dxl1514859></td>
  <td class=3Dxl1514859></td>
  <td class=3Dxl1514859></td>
  <td class=3Dxl1514859></td>
  <td class=3Dxl1514859></td>
  <td class=3Dxl1514859></td>
  <td class=3Dxl1514859></td>
  <td class=3Dxl1514859></td>
  <td class=3Dxl1514859></td>
  <td class=3Dxl1514859></td>
  <td class=3Dxl1514859></td>
  <td class=3Dxl1514859></td>
  <td class=3Dxl1514859></td>
  <td class=3Dxl6814859></td>
 </tr>
 <tr height=3D18 style=3D'page-break-before:always;height:13.2pt'>
  <td height=3D18 class=3Dxl1514859 style=3D'height:13.2pt'></td>
  <td class=3Dxl1514859 colspan=3D13>From: Shamseer L, Moher D, Clarke M, G=
hersi D,
  Liberati A, Petticrew M, Shekelle P, Stewart L, PRISMA-P Group. Preferred
  reporting items for systematic review and</td>
  <td class=3Dxl6814859></td>
 </tr>
 <tr height=3D18 style=3D'height:13.2pt'>
  <td height=3D18 class=3Dxl1514859 style=3D'height:13.2pt'></td>
  <td class=3Dxl1514859 colspan=3D8>meta-analysis protocols (PRISMA-P) 2015:
  elaboration and explanation. BMJ. 2015 Jan 2;349(jan02 1):g7647.</td>
  <td class=3Dxl1514859></td>
  <td class=3Dxl1514859></td>
  <td class=3Dxl1514859></td>
  <td class=3Dxl1514859></td>
  <td class=3Dxl1514859></td>
  <td class=3Dxl6814859></td>
 </tr>
 <tr height=3D18 style=3D'height:13.2pt'>
  <td height=3D18 class=3Dxl1514859 style=3D'height:13.2pt'></td>
  <td class=3Dxl1514859></td>
  <td class=3Dxl1514859></td>
  <td class=3Dxl1514859></td>
  <td class=3Dxl1514859></td>
  <td class=3Dxl1514859></td>
  <td class=3Dxl1514859></td>
  <td class=3Dxl1514859></td>
  <td class=3Dxl1514859></td>
  <td class=3Dxl1514859></td>
  <td class=3Dxl1514859></td>
  <td class=3Dxl1514859></td>
  <td class=3Dxl1514859></td>
  <td class=3Dxl1514859></td>
  <td class=3Dxl6814859></td>
 </tr>
 <tr height=3D18 style=3D'height:13.2pt'>
  <td height=3D18 class=3Dxl1514859 style=3D'height:13.2pt'></td>
  <td class=3Dxl1514859>© 2020 Shi L. et al.</td>
  <td class=3Dxl1514859></td>
  <td class=3Dxl1514859></td>
  <td class=3Dxl1514859></td>
  <td class=3Dxl1514859></td>
  <td class=3Dxl1514859></td>
  <td class=3Dxl1514859></td>
  <td class=3Dxl1514859></td>
  <td class=3Dxl1514859></td>
  <td class=3Dxl1514859></td>
  <td class=3Dxl1514859></td>
  <td class=3Dxl1514859></td>
  <td class=3Dxl1514859></td>
  <td class=3Dxl6814859></td>
 </tr>
 <![if supportMisalignedColumns]>
 <tr height=3D0 style=3D'display:none'>
  <td width=3D63 style=3D'width:47pt'></td>
  <td width=3D224 style=3D'width:168pt'></td>
  <td width=3D63 style=3D'width:47pt'></td>
  <td width=3D63 style=3D'width:47pt'></td>
  <td width=3D63 style=3D'width:47pt'></td>
  <td width=3D63 style=3D'width:47pt'></td>
  <td width=3D63 style=3D'width:47pt'></td>
  <td width=3D63 style=3D'width:47pt'></td>
  <td width=3D63 style=3D'width:47pt'></td>
  <td width=3D63 style=3D'width:47pt'></td>
  <td width=3D63 style=3D'width:47pt'></td>
  <td width=3D63 style=3D'width:47pt'></td>
  <td width=3D63 style=3D'width:47pt'></td>
  <td width=3D63 style=3D'width:47pt'></td>
  <td width=3D63 style=3D'width:47pt'></td>
 </tr>
 <![endif]>
</table>

</div>


<!----------------------------->
<!--END OF OUTPUT FROM EXCEL PUBLISH AS WEB PAGE WIZARD-->
<!----------------------------->
</body>

</html>

--00000000000082689d05a6c34007--
